# Supplementary material for: A New Mutation, hap1-2, Reveals a C Terminal Domain Function in AtMago Protein and Its Biological Effects in Male Gametophyte Development in Arabidopsis thaliana
Source: PLoS One. 2016 Feb 11;11(2):e0148200. doi: 10.1371/journal.pone.0148200 (PMC4750992; doi:10.1371/journal.pone.0148200)
Supplement: S1 Table — (XLS) [file pone.0148200.s004.xls]

## Sheet: Primers
TableS1.A list of sequences of genes pecific primers.
Primer names	Primer Sequences
for genotyping
HAP1-2LP	TCACAAAGTCCTCATGTTCCC
HAP1-2RP	ACTTTTCGGGTTACAAATGGG
SAIL_LB	TAGCATCTGAATTTCATAACCAATCTCGATACAC
AtUPF3-1LP	CGGTCGAGAGTCATTTCTCAG
AtUPF3-1RP	GAGCAGTCTGGTTCGTGTTTC
SALK_LB	ATTTTGCCGATTTCGGAAC
SR45-1LP	ATGGATCGAGCTGTAAGTTGC
SR45-1RP	GATTGGAGATCTTCTGGGAGG
for 3' RACE
AP(T)16	GGCCACGCGTCGACTAGTACTTTTTTTTTTTTTTTTT
AtMagoUTRF	GAAAAAAAGAGAAGGCAT
AtMagoF	ATGGCCGCGGAAGAAGCGA
AP	GGCCACGCGTCGACTAGTACT
for quantitative PCRs
GAPDHF	CAAGGAGGAATCTGAAGGCAAAATGA
GAPDHR	CAACCACACACAAACTCTCGCCG
AtMagoF	ATGGCCGCGGAAGAAGCGA
AtMagoR	CTCTAGATAGGCTTGATTTTGA
RS31-ASF	AAAGATGAGGCCAGTGTTCG
RS31-AS1R	TCAGCATCACGTTCATCCTC
RS31-AS2/4R	CAGTGAAGATTGGTAGGCACAA
SR33-AS2F	CGGAGATCCGCGAGGGTT
SR33-ASR	GCTCCCTTGCTCTCATTTCA
SR33-AS4F	ACCGGAAGTCATCTTTGTACTGAC
SR30-AS1F	GTGTGAGTCGAAGCCCAGAT
SR30-AS1R	CTTGATTGGGACCTTGAGAC
SR30-AS5F	TGTTTTTACGGTCTGGTCTGG
SR30-AS5R	ATTGGGACCTGCAGCAAGA
RS31a-ASF	TTCTCGTCGTCGTCTCTTCA
RS31a-AS1R	CAAAAGCATAACCAGACTTCATA
RS31a-AS4/5R	ACAGCAGATTGATCGCCATA
for cloning
AtMagoFBamHI	ggatccATGGCCGCGGAAGAAGCGA
AtMagoRHindIII	aagcttCTAGATAGGCTTGATTTTGAAGT
AtMago∆CRHindIII	aagcttCTAAAACCCTAATTGGCTATTATAGCGT
AtY14FNdeI	catATGGCGAACATAGAATCAGAAGCA
AtY14RSalI	gtcgacTCAGTAACGTCTTCTCGGACT
AteIF4AIIIFNdeI	catATGGCGACAGCGAATCCTGGCCGT
AteIF4AIIIRSalI	gatgacTTAGATAAGATCAGCTACATTCATTGGCA
GFPFHindIII	aagcttATGGGTAAAGGAGAACTTTTCA
GFPR-MN	ccgcggccatGATAGATCTGTATAGTTCATCCA
AtMagoF	ATGGCCGCGGAAGAAGCGA
AtMagoRSpeI	actagtCTAGATAGGCTTGATTTTGAAGT
AtMago∆CR454XbaI	tctagaCTAAAACCCTAATTGGCTATTATAGCGT
DCP1FXhoI	gggcccctcgagATGTCTCAAAACGGGAAGATA
DCP1R-FP	ttctcctttacccatTTGTTGAAGTGCATTTTGTAAAG
CFPF	ATGGGTAAAGGAGAACTTTTCA
CFP3'XbaI	cccgggtctagaTTATTACTTGTACAGCTCGTCCA
HAP1proNotI_F	gcggccGCGAAATTCAACAGCCCTCCTTAC
HAP1proKpnI_R	ggtaccGCCTTCTCTTTTTTTCTTTCTTTCT
for RT-PCRs of AtMago, AtMago∆C, SR45 and AtUPF3
AtMagoF	ATGGCCGCGGAAGAAGCGA
AtMagoR	CTCTAGATAGGCTTGATTTTGA
AtMago∆CR	CTAAAACCCTAATTGGCTATTATAGCGT
SR45F	CGAAATTGCGATGGATCGAGCT
SR45R	TTGGAGGGGGAGAAGATGGAGAACG
AtUPF3F	GCTGAGCAGTCTGGTGCTTCA
AtUPF3-1LP	CGGTCGAGAGTCATTTCTCAG
for RT-PCRs of SR protein genes
RS40F	AGGTGACCTGGAACGACTATTCAGG
RS40R	TAGATCCCGGGTCCTAGTATTATCC
RS41F	GAGTGATCTTGAGCGGCTTTTCAGA
RS41R	CAAGTCCCGAGTCCTAGTGTTTTGT
RS31F	CTTCTCCGATTGTTCAGAGGAAT
RS31R	ACGACCACCATTTCGATCATCTCTT
SR33F	AGAGGCCGATATGGAGGTCGTAG
SR33R	GGAGGAGAACGAGAGCGAGAGT
SR30F	CTAGTGCTTATATACGGGTGAGGGA
SR30R	CGATCTTGATCTTGATCTTGATTTT
SCL30aF	TAGCCCTCGGGGCCGGTTTGGTGGGA
SCL30aR	TGGCTCTTCACTCTCCCAGGACTTCC
RS31aF	TCAAGGAATTCGATTGCTTTTGCA
RS31aR	CAAAAGTGGTATTGTCAGTCCTA
